# Supplementary material for: Structural diversity of axonemes across mammalian motile cilia
Source: Nature. 2025 Jan 1;637(8048):1170–7. doi: 10.1038/s41586-024-08337-5 (PMC11779644; doi:10.1038/s41586-024-08337-5)
Supplement: Supplementary file 5 — Newly identified axonemal proteins and their distribution across mammalian motile cilium types. [file 41586_2024_8337_MOESM5_ESM.xlsx]

## Sheet: Summary of new proteins
								Mass spectrometry analysis
		UniProt IDs				Orthologs in other ciliated organisms	Distribution from Human Protein Atlas	Sperm (whole cells)				Respiratory cilia		Oviductal cilia		Ependymal cilia
Protein	Distribution	Human	Bovine	Mouse	Pig	Chlamydomonas		Human	Bovine	Mouse	Porcine	Human	Bovine	Human	Bovine	Porcine
External MAP
WDR49	non-sperm cilia	Q8IV35	NP_001335880.1	A0A0N4SUK7	F1SH44	FAP337 (Cre13.g562800)	ciliated cells (low expression in spermatids)	X	X	X	X	X	X	X	✓	✓
WDR64	sperm-specific	B1ANS9	E1BMY9	Q9D565	F1S9G6	Cre07.g313850	spermatids	✓	✓	✓	✓	X	X	X	X	X
ARMH1	cilia	Q6PIY5	A7MBF6	E9Q963	A0A287BS81	X	spermatids, T-cells, ciliated cells	✓	✓	✓	✓	X	X	✓	✓	✓
RS1/2
AK8	cilia	Q96MA6	E1BLG0	Q32M07	A0A4X1T4U3	X	ciliated cells, spermatids	✓	✓	✓	✓	✓	✓	✓	✓	✓
CAMK4	cilia	Q16566	A0A3Q1M5T5	P08414	A0A480RUZ5	X	neurons, spermatids, T-cells	✓	✓	✓	✓	X	✓	X	✓	✓
CFAP206	cilia	Q8IYR0	Q29RL1	Q6PE87	F1S0G3	FAP206 (Cre04.g230340)	ciliated cells, spermatids	✓	✓	✓	✓	✓	✓	✓	✓	✓
EFCAB10	cilia	A6NFE3	A0A3Q1LQN3	Q9D581	A0A5G2R2V6	RSP25 (Cre01.g034550)	ciliated cells, spermatids	✓	✓	✓	✓	✓	✓	✓	✓	X
LRP2BP	cilia	Q9P2M1	E1B9G6	Q9D4C6	A0A5G2QGK7	X	ciliated cells, spermatids	X	✓	✓	✓	X	X	✓	✓	✓
RGS22	cilia	Q8NE09	F1N450	G3UYX5	F1S0P1	X	ciliated cells, spermatids	✓	✓	✓	✓	X	✓	✓	✓	✓
RS-associated barrel
CCT1	sperm-specific	P17987	G5E531	P11983	A0A8D1DJI5	Cre10.g439100	widespread	✓	✓	✓	✓	X	X	✓	✓	X
CCT2	sperm-specific	P78371	Q3ZBH0	P80314	D0G0C8	Cre09.g416750	widespread	✓	✓	✓	✓	X	X	✓	X	✓
CCT3	sperm-specific	P49368	Q3T0K2	P80318	A0A287AUX8	Cre10.g443250	widespread	✓	✓	✓	✓	X	X	✓	✓	✓
CCT4	sperm-specific	P50991	F1N0E5	P80315	A0A4X1WBL9	Cre05.g234639	widespread	✓	✓	✓	✓	X	X	✓	✓	✓
CCT5	sperm-specific	P48643	F1MWD3	P80316	I3LR32	Cre03.g156750	widespread	✓	✓	✓	✓	X	X	✓	✓	✓
CCT6A	sperm-specific	P40227	Q3MHL7	P80317	I3L9J4	Cre09.g397200	widespread	✓	✓	✓	✓	X	X	✓	✓	✓
CCT6B (?)	sperm-specific	Q92526	F1MP48	Q61390	F1RIU3	X	spermatids	✓	✓	✓	✓	X	X	X	X	X
CCT7	sperm-specific	Q99832	A0A3Q1MUU9	P80313	D0G0C9	Cre01.g026550	widespread	✓	✓	✓	✓	X	X	✓	✓	✓
CCT8	sperm-specific	P50990	Q3ZCI9	P42932	I3LCA2	Cre03.g168450	widespread	✓	✓	✓	✓	✓	✓	✓	✓	✓
CCT8L2 (?)	sperm-specific	Q96SF2	F1MY24	Q80YT3	F1SSP4	X	spermatids	X	✓	X	✓	X	X	X	X	X
RS3
AK7	cilia	Q96M32	E1B7Q2	Q9D2H2	F1SAQ8	X	ciliated cells, spermatids	✓	✓	✓	✓	✓	✓	✓	✓	✓
AK9	cilia	Q5TCS8	XP_024852733.1	G3UYQ4	A0A287AZQ6	X	ciliated cells, spermatids	✓	✓	✓	✓	✓	✓	✓	✓	✓
AKAP14	cilia	Q86UN6	G5E5D8	Q3V0I7	A0A5G2R0D3	X	ciliated cells, spermatids	X	✓	✓	X	X	✓	X	✓	X
CATIP	cilia	Q7Z7H3	E1BGR4	B9EKE5	F1SRZ9	X	ciliated cells, spermatids	X	✓	✓	✓	X	✓	✓	✓	✓
EFCAB5	sperm-specific	A4FU69	E1B7P6	A0JP43	A0A287B7D9	X	spermatids	✓	✓	✓	✓	X	X	X	X	X
LRRC23	cilia	Q53EV4	Q32KP2	O35125	F1SLV1	X	ciliated cells, spermatids	✓	✓	✓	✓	✓	✓	✓	✓	✓
LRRD1	sperm-specific	A4D1F6	E1BPT0	Q8C0R9	A0A287A597	X	spermatids	X	✓	✓	✓	X	X	X	X	X
MDH1A	cilia	P40925	Q3T145	P14152	P11708	MDH5 (Cre09.g410700)	widespread	X	✓	✓	✓	✓	✓	✓	✓	✓
MDH1B	cilia	Q5I0G3	A3KMX7	Q5F204	A0A287AW19	X	ciliated cells, spermatids	✓	✓	✓	✓	X	✓	X	✓	✓
MORN5	cilia	Q5VZ52	A0A452DHZ9	Q9DAI9	A0A5G2RGM6	X	ciliated cells, spermatids	✓	✓	✓	✓	✓	✓	X	✓	X
PRKACA	cilia	P17612	P00517	P05132	P36887	PKA (Cre16.g669800)	widespread	✓	✓	✓	✓	✓	✓	✓	✓	✓
PRKAR1A/1B	cilia	P10644	P00514	Q9DBC7	P07802	X	widespread	✓	✓	✓	✓	X	X	✓	X	✓
STKLD1	sperm-specific	Q8NE28	F1MSZ0	Q80YS9	A0A287ANN3	X	spermatids	X	✓	✓	✓	X	X	X	X	X
STYXL1	cilia	Q9Y6J8	A7MBF3	Q9DAR2	A0A4X1UJM6	X	ciliated cells, spermatids	✓	✓	✓	✓	X	✓	✓	✓	✓
N-DRC
ANKEF1	cilia	Q9NU02	E1B993	Q9D2J7	F1SBK5	X	spermatids	✓	✓	✓	✓	X	✓	✓	✓	X
LRRC74A	cilia	Q0VAA2	XP_024853916.1	F6QBN8	A0A5G2QB35	FAP264 (Cre10.g438500)	spermatids	✓	✓	✓	✓	X	X	X	✓	X
IDAf and T/TH
LRRC51	cilia	Q96E66	Q5EAD8	Q9DAK8	F1SUX3	FAP111 (Cre03.g174250)	ciliated cells, spermatids	X	✓	✓	✓	✓	✓	✓	✓	✓
TEX47	sperm-specific	Q8TBZ9	F1MDK7	Q9D5W8	I3LQQ3	MOT7/FAP420 (Cre01.g038750)	spermatids	✓	✓	✓	✓	X	X	X	X	X
ODA-DC
CCDC63	sperm-specific	Q8NA47	Q2T9W3	Q8CDV6	A0A480ESS2	DC2 (Cre16.g666150)	spermatids	✓	✓	✓	✓	X	X	X	X	X
