# Supplementary material for: Structural diversity of axonemes across mammalian motile cilia
Source: Nature. 2025 Jan 1;637(8048):1170–7. doi: 10.1038/s41586-024-08337-5 (PMC11779644; doi:10.1038/s41586-024-08337-5)
Supplement: Supplementary file 6 — Summary of disease phenotypes associated with disruption of axonemal proteins. [file 41586_2024_8337_MOESM6_ESM.xlsx]

## Sheet: Disease_phenotypes
Dist.	Protein	HGNC ID	Male Fertility	Female Infertility	Hydrocephalus	Respiratory	Situs Inversus	Other	Classification		Key
	TUBB4B	20771	✓ (Dodd et al 2024 Science)	✓ [in mice] (Dodd et al 2024 Science)	✓ (Dodd et al 2024 Science)	✓ (Dodd et al 2024 Science)	✓ (Dodd et al 2024 Science)					Found in all cilia
EXTERNAL MAPs												Sperm specific
	ARMH1	34345	unknown	unknown	unknown	unknown	unknown
	CCDC39	25244	✓ (Aprea et al 2023 Front Genet, Chen et al 2021 Reprod Biomed Online, Cannarella et al 2020 Front Genet, Merveille et al 2011 Nature Genet, Antony et al 2012)	✓ (Vanaken et al 2017, Antony et al 2012 Hum Mut)	✓ [in mice] (Abdelhamed et al 2018 Development)	✓ (Abo et al Respiratory Investigation, Canarella et al 2020, Chen et al 2021, Merveille et al 2011, Antony et al 2012)	✓ (Cannarella et al 2020 Front Genet, Merveille et al 2011, Antony et al 2012)					Defects in sperm and other motile cilia reported
	CCDC40	26090	✓ (Sui et al 2016 Clin Respir J) and (Yang et al 2018 Front Genet, Liu et al 2021 Medicine, Aprea et al 2023 Front Genet)	✓ (Vanaken et al 2017)	✓ [in mice] (Becker-Heck et al 2011 Nature Genet)	✓ (Becker-Heck et al 2011, Sui et al 2016, Yang et al 2018, Liu et al 2021)	✓ (Yang et al 2018, Liu et al 2021)					Only defects in sperm reported
	CCDC96	26900	unknown	unknown	unknown	unknown	unknown					Only defects in other motile cilia reported
	CCDC113	25002	unknown	unknown	unknown	unknown	unknown
	CFAP299	28554	unknown	unknown	unknown	unknown	unknown				Bold = newly identified in this study
	CFAP58	26676	✓ (Sha et al 2020 Clin Genet, He et al 2020 AJHG); ✓ [in mice] (He et al 2020)	unknown	unknown	unknown	unknown
	CCDC146	29296	✓ (Muronova et al 2024 eLife, Ma et al 2024 Cell Mol Life Sci))	unknown	unknown	unknown	unknown
	WDR64	26570	unknown	unknown	unknown	unknown	unknown
RADIAL SPOKE 1 AND RADIAL SPOKE 2
	AK8	26526	unknown	unknown	✓ [in mice] (Vogel et al 2011 ACVP)	unknown	X (Vogel et al 2011 ACVP)
	CALM	1442
	CAMK4	1464	✓ (Khattri et al 2012 Int J Androl); ✓ [in mice] (Nat Genet 2000)	reduced, but not cilia-related (Wu et al 2000 Endocrinology)	unknown	unknown	unknown
	CFAP206	21405	✓ (Shen et al 2021 Hum Genet); ✓ [in mice] (Beckers et al 2020 Development)	unknown	✓ [in mice] (Beckers et al 2020 Development)	✓ [in mice] (Beckers et al 2020 Development)	X (Beckers et al 2020 Development)
	CYB5D1	26516	unknown	unknown	unknown	✓ [olfactory cilia in zebrafish] (Zhao et al 2021)	X [in zebrafish] (Zhao et al 2021)
	EFCAB10	34531	unknown	unknown	unknown	unknown	unknown
	DNAJB13	30718	✓ (Li et al 2020 Andrology, El Khouri et al 2016 AJHG, Liu et al 2022)	unknown	✓ [in mice] (Oji et al Sci Rep 2016)	✓ (El Khouri et al 2016 AJHG); missense variant linkked to recurrent respiratory infections (Liu et al 2022)	X (El Khouri. Et al 2016 AJHG)
	DYDC2	23468	unknown	unknown	unknown	unknown	unknown
	DYNLL1	15476	unknown	unknown	unknown	unknown	unknown	Severe ciliopathy-like phenotype, severe bone shortening (King et al 2019 Hum Mol Genet)
	IQUB	21995	✓ (Zhang et al 2023 Hum Reprod); ✓ [in mice] (Zhang et al 2023 Hum Reprod, Zhang et al 2022 Cell Rep)	X (Zhang et al 2022 Cell Rep)	X (Zhang et al 2022 Cell Rep)	X (Zhang et al 2023, Zhang et al 2022)	X (Zhang et al 2023, Zhang et al 2022)
	LRP2BP	25434	unknown	unknown	unknown	unknown	unknown
	LRRC34	28408	unknown	unknown	unknown	unknown	unknown	Joubert syndrome (Shamseldin et al 2020 Genetics Medicine)
	MORN3	29807	unknown	unknown	unknown	unknown	unknown
	NME5	20567	✓ [in mice] (Vogel et al 2012 Vet Pathol)	unknown	yes, mice (Vogel et al 2012 Vet Pathol)	✓ (Cho et al 2020 Clin Genet), malamutes (Anderegg et al 2019 PLoS Genet), and mice (Vogel et al 2012 Vet Pathol)	X (Cho et al 2020, Anderegg et al 2019, Vogel et al 2012)
	PPIL6	21557	unknown	unknown	unknown	unknown	unknown
	RGS22	24499	unknown	unknown	unknown	unknown	unknown
	ROPN1L	24060	ROPN/ROPN1L DKO mice are infertile, ROPN1L single-KO mice are fertile but with reduced sperm motility and increased ROPN (Fiedler et al 2013 Biol Reprod)	unknown	unknown	unknown	unknown
	RSPH1	12371	✓ (Aprea et al 2023 Front Genet, Knowles et al 2014 am J Res Crit Care Med, Vanaken et al 2017 Eur Res J) or asthenospermia (Kott et al 2013 ajhg)	✓ (Vanaken et al 2017 Eur Res J, Onoufriadis et al 2014 Hum Mol Genet) or subfertility (Kott et al 2013 AJHG)	✓ [in mice] (Yin et al 2019 Am J Respir Cell Mol Biol)	✓ (Knowles et al 2014, Vanaken et al 2017, Onoufriadis et al 2014, Kott et al 2013) and mice (Yin et al 2019)	X (Yiin et al 2019)
	RSPH3	21054	✓ (Wu et al 2020 J Assist Reprod Genet, Vanaken et al 2017, Jeanson et al 2015 AJHG)	✓ (Vanaken et al 2017, Jeanson et al 2015)	unknown	✓ (Vanaken et al 2017, Jeanson et al 2015)	X
	RSPH6A	21558	✓ [in mice] (Abbasi et al 2018 J Cell Sci)	equivalent protein RSPH4A is associated with female infertility (De Jesus-Rojas et al 2023 IJMS)	equivalent protein RSPH4A is associated with hydrocephaly in mice (Yoke et al 2020 PLoS Genet)	equivalent protein RSPH4A is associated with PCD (De Jesus-Rojas et al 2023 Int J Mol Sci, Wang et al 2022 Front Genet, Zhao et al 2021 MBoC, Daniels et al 2013 Hum Mut); disruption of RSPH4a in mice causes defects in airway cilia (Shinohara et al 2015 Dev Cell)	X	RSPH6A is sperm-specific; other cell types have RSPH4A
	RSPH9	21057	✓ (Yiallouros et al 2019 J Thoracic Dis, Castleman et al 2009 AJHG)	✓ (Vanaken et al 2017; Castleman et al 2009 AJHG)	✓ [in mice] (Zou et al 2020 Sci Rep)	✓ (Vanaken et al 2017, Al-Mutairi et al 2023 J Clin Med, Yiallouros et al 2019 J Thoracic Dis)	X (Castleman et al 2009, Kott et al 2013)
	RSPH14	13437	unknown	unknown	unknown	unknown	unknown
	SPA17	11210	unknown	unknown	unknown	unknown	unknown
RADIAL SPOKE 3
	AKAP14		down-regulated in oligozoospermia (Montjean et al 2012 J Assist Reprod Genet)	unknown	unknown	unknown	unknown
	AK7	20091	✓ (Lores et al 2018 Hum Mol Genet, Chang et al 2023 Reprod BioMed Online); ✓ [in mice] (Vogel et al 2011, Fernandez-Gonzales et al 2009)	X [in mice] (Fernandez-Gonzalez et al 2009)	✓ [in mice] (Fernandez-Gonzalez et al 2008 Am J Respiratory Cell Mol Biol, Vogel et al 2011 Vet Pathol)	✓ (Mata et al 2012 Am J Rhinol Allergy, Milara et al 2010 Am J Rhinol Allergy)	X (Fernandez-Gonzalez et al 2009)
	AK9	33814	✓ (Sha et al 2023 eBioMedicine); ✓ [in bulls and mice] (O'Callaghan et al 2023 PNAS); ✓ [in mice] (Yang et al 2023 PNAS)	✓ [in mice] (Yang et al 2023 PNAS)	✓ (Yang et al 2023 PNAS)	unknown	unknown
	CATIP	25062	✓ (Arafat et al 2020 J Med Genet)	unknown	unknown	unknown	unknown	knockdown in zebrafish leads to ciliopathy-like phenotypes (Bontems et al 2014 PLoS One)
	CFAP61	15872	✓ (Liu et al 2021 Development, Ma et al 2021 Front Cell Dev Biol, Hu et al 2023 J Med Genet); ✓ [in mice] (Liu et al 2021, Hu et al 2023, Huang et al 2020 Sci Bull)				X (Liu et al 2021, Ma et al 2021)
	CFAP91	24010	✓ (Martinez et al 2020 J Med Genet)				X (Martinez et al 2020)
	CFAP251	28506	✓ (Kherref et al 2018 AJHG, Auguste et al 2018 AJHG, Li et al 2019 J Hum Genet)				X (Kherref et al 2018, Auguste et al 2018, Li et al 2019)
	EFCAB5	24801	unknown (but the IMPC reports abnormal testis morphology)	unknown	unknown	unknown	unknown
	LRRC23	19138	✓ (Hwang et al 2023 eLife; Li et al 2023 Clin Genet); ✓ [in mice] (Hwang et al 2023; Zhang et al 2021 J Cell Sci)	X (Hwang et al 2023)	unknown	X (Hwang et al 2023 eLife; Li et al 2023 Clin Genet); X [mice] (Zhang et al 2021)	unknown	mutation in zebrafish leads to defects in otic vesicle cilia, but fish developed normally and were fertile (Han et al 2018 FASEB J)
	LRRD1	34300	unknown	unknown	unknown	unknown	unknown
	MDH1A	6970	unknown	unknown	unknown	unknown	unknown
	MDH1B	17836	✓ (unpublished work from Brendan Houston and Moira O'Bryan at Melbourne)	unknown	unknown	unknown	unknown
	MORN5	17841	unknown	unknown	unknown	unknown	unknown
	PRKACA	9380	✓ [in mice] (Skalhegg et al 2002 Mol Endocrinol); mice deficient in the testis-specific CA2 isoform are infertile due to impaired motility and hyperactivation (Nolan et al 2004 PNAS)	unknown	unknown	unknown	unknown	variants are associated with skeletal ciliopathy phenotypes (Palencia-Campos et all 2020 AJHG)
	PRKAR1A/1B	9391	✓ [in mice] (Burton et al 2006 Mol Endocrinol; Veugelers et al 2004 PNAS)	unknown	unknown	unknown	unknown
	STKLD1	28669	unknown	unknown	unknown	unknown	unknown	mutation is linked to pre-axial polydactyly - could this be a skeletal ciliopathy? (Umair et al 2019 Clin Genet)
	STYXL1	18165	✓ [in mice] (Chen et al 2024 Nat Commun)	unknown	unknown	unknown	unknown
NEXIN-DYNEIN REGULATORY COMPLEX (N-DRC)
	ANKEF1	15803	✓ [in mice] (Canon et al 2023 Fert Steril, ASRM Abstracts, di Domenico 2021 Thesis)	unknown	unknown	unknown	unknown
	DRC1 (CCDC164)	24245	✓ (Morimoto et al 2019 Mol Genet Genomic Med, Lei et al 2022 J Hum Genet, Liu et al 2022 Front Genet, Zhang et al 2021 Hum Mol Genet)	✓ (Pereira et al 2023 J Assist Reprod Genet)	unknown	✓ (Pereira et al 2023, Lei et al 2022, Morimoto et al 2019, Wirschell et al 2013 Nat Genet, Liu et al 2022)	X (Pereira et al 2023, Morimoto et al 2019, Wirschell et al 2013)
	DRC2 (CCDC65)	29937	✓ (Jreijiri et al 2023 Clin Genet)	unknown	✓ [in mice] (Zhang et al 2022 Int J Biol Sci)	✓ (Horani et al 2013 PLoS ONE, Austin-Tse et al 2013 AJHG); also leads to increased lamb mortality due to respiratory failure in French dairy sheep (Ben Braiek et al 2021 Genes)	X	Disruption leads to ciliopathy-like pheotypes in zebrafish (Austin-Tse et al 2013)
	DRC3 (LRRC48)	25384	mutant male mice are infertile (Ha et al 2016 G3, Zhou et al 2023 Signal Transuction & Targeted Therapy); variants lead to male infertility due to MMAF (Zhou et al 2023)	X [in mice] (Ha et al 2016)	✓ [in mice] (Ha et al 2016)	✓ (Ha et al 2016)	low incidence (Ha et al 2016)
	DRC4 (GAS8)	4166	✓ (Kherraf et al 2023 Clin Genet, Jeanson et al 2016 Hum Mutation)	unknown	✓ [in zebrafish] (Colantonio et al 2009)	✓ (Olbrich et al 2015 AJHG, Jeanson et al 2016)	unknown	Disruption leads to ciliopathy-like pheotypes in zebrafish (Colantonio et al 2009 Nature)
	DRC5 (TCTE1)	11693	✓ (Zhou et al 2022 Eur J Hum Genet); ✓ [in mice] (Castaneda et al 2017 PNAS);	unknown	X [in mice] (Zhou et al 2022)	X [in mice] (Zhou et al 2022)	unknown
	DRC7 (CCDC135)	25289	✓ [in mice] (Morohoshi et al 2020 PLoS Genet)	unknown	X [in mice] (Morohoshi et al 2020)	X [in mice] (Morohoshi et al 2020)	unknown
	DRC8 (EFCAB2)	28166	unknown	unknown	unknown	unknown	unknown
	DRC9 (IQCG)	25251	✓ [in mice] (Li et al 2014 PLoS ONE, Harris et al 2014 G3)	no morphological abnormalities in oviduct cilia (Li et al 2014)	X (Li et al 2014)	X (Li et al 2014)	unknown
	DRC10 (IQCD)	25168	protein levels are lower in IVF patients with low fertilisation rate/total fertilisation failure as compared to healthy controls (Zhang et al 2018 Reprod Fertil Dev)	unknown	unknown	unknown	unknown
	DRC11 (IQCA1)	26195	unknown	unknown	unknown	unknown	unknown
	LRRC74A	23346	unknown	unknown	unknown	unknown	unknown
OUTER DYNEIN ARM (ODA)
	DNAH8	2952	✓ (Liu et al 2020 AJHG, Yang et al 2020 Clin Genet, Weng et al 2021 Acta Biochem Biophys Sinica)	unknown	unknown	unknown	unknown	Note: DNAH8 and DNAH17 are sperm-specific; in other cell types DNAH9/DNAH11 and DNAH5 take their place. DNAH9/11 and DNAH5 are associated with PCD
	DNAH17	2946	✓ (Whitfield et al 2019 AJHG, Noskova et al 2021 Genetics, Liu et al 2022 Andrologia, Sha et al 2019 Annals of Human Genetics, Zhang et al J Exp Med 2020)	unknown	unknown	unknown	unknown
	DNAI1	2954	unknown	unknown	unknown	✓ (Pennarun et al 1999 AJHG, Guichard et al 2001 AJHG)	✓ (Guichard et al 2001 AJHG)
	DNAI2	18744	✓ (Loges et al 2008 AJHG, Al-Mutairi et al 2022 Front Genet)	unknown	enlargement of brain ventricles seen in human patients (Santa Rocca et al 2020 BMC Med Genet)	✓ (Loges et al 2008, Santa Rocca et al 2020, Al-Mutairi et al 2022)	✓ (Loges et al 2008, Santa Rocca et al 2020, Al-Mutairi et al 2022)
	DYNLRB1	15468	unknown	unknown	unknown	unknown	unknown
	DYNLRB2	15467	unknown	unknown	unknown	unknown	unknown
	DYNLL1 (and/or DYNLL2)	15476 / 24596	unknown	unknown	unknown	unknown	unknown	Severe ciliopathy-like phenotype, svere bone shortening (King et al 2019 Hum Mol Genet)
	DYNLT2B	28482	unknown	unknown	unknown	unknown	unknown	Skeletal ciliopathies in humans and zebrafish (Schmidts et al 2015 Nat Commun)
	DYNLT1 (and/or DYNLT3)	11697 / 11694	unknown	unknown	unknown	unknown	unknown
	NME9	21343	unknown	unknown	unknown	unknown	unknown
OUTER DYNEIN ARM DOCKING COMPLEX (ODA-DC)
	CCDC63	26669	✓ [in mice] (Young et al 2015)					Note: In multi-ciliated cells, only CCDC114 is expressed. Disruption of CCDC114 causes ciliopathies without male infertility, likely because it is compensated by CCDC63 in sperm
	ODAD1 (CCDC114)	26560	none	unknown	unknown	✓ (Knowles et al 2013 AJHG, Onoufriadis et al 2013 AJHG)	✓ (Onofriadis et al 2013)
	ODAD2 (ARMC4)	25583	✓ (Gao et al 2021 Front Genet)	unknown	unknown	✓ (Gao et al 2021, Hjeij et al 2013 AJHG, Onoufriadis et al 2013 J Med Genet)	✓ (Gao et al 2021, Hjeij et al 2013 AJHG, Onoufriadis et al 2013 J Med Genet)
	ODAD3 (CCDC151)	28303	✓ [in mice] (Chiani et al 2019 Dis Model Mech)	✓ (Wang et al 2021 Front Genet)	✓ [in mice] (Chiani et al 2019)	✓ (Wang et al 2021, Hjeij et al 2014 AJHG, Alsaadi et al 2014 Hum Mutation)	✓ (Wang et al 2021, Hjeij et al 2014)
	ODAD4 (TTC25)	25280	unknown	unknown	✓ [in mice] (Wallmeier et al 2016 AJHG)	✓ (Wallmeier et al 2016 , Backman et al 2021 Eur J Med Genet)	✓ (Wallmeier et al 2016, Backman et al 2021)
	ODAD5 (calaxin, EFCAB1)	25678	✓ [in mice] (Sasaki et al 2019 Commun Biol)	X [in mice] (Sasaki et al 2019)	✓ [in mice] (Sasaki et al 2019)	✓ (Hjeij et al 2023); ✓ [in mice] (Sasaki et al 2019)	✓ (Hjeij et al 2023); ✓ [in mice] (Sasaki et al 2019)
INNER DYNEIN ARM f (IDAf)
	CFAP57	26485	✓ (Ma et al 2023 JCI Insight)	unknown	unknown	yes, in humans (Bustamante-Marin 2020 PloS Genet)	unknown
	DNAH2	2948	✓ (Hwang et al 2021 Front Cell Dev Biol, Gao et al 2021 Reprod BioMed Online, Li et al 2019 Clin Genet)	KO female mice are fertile (Hwang et al 2021)	knockdown by RNAi paralyzes ependymal cilia in mouse (Zhang et al 2019 J Mol Cell Biol)	no overt phenotype in human patients (Hwang et al 2021)	unknown
	DNAH10	2941	✓ (Tu et al 2021 AJHG, Li et al 2021 J Assisted Reprod Genet, Wang et al 2023 Front Medicine)	unknown	zebrafish mutants show defects in brain and spinal canal cilia (Wang et al 2022 Dev Biol)	inconsistent - some reports say yes (Wang et al 2023) while others say patients so no other PCD symptoms (Tu et al 2021, Li et al 2022)	✓ (Wang et al 2023)
	DNAI3 (WDR63)	30711	✓ (Lu et al 2021 Cell Discov)	unknown	linked to abnormal brain development in humans and zebrafish (Hofmeister et al 2017 Hum Mutation)	unknown	unknown
	DNAI4 (WDR78)	26252	unknown	unknown	✓ [in zebrafish] (Zhang et al 2019 J Mol Cell Biol)	unknown	✓ [in zebrafish] (Zhang et al 2019)	Zebrafish mutants show general ciliopathy phenotypes (Zhang et al 2019)
	DNAI7 (LAS1, CFAP94)	29599	unknown	unknown	unknown	unknown	unknown
	DYNLRB1	15468	unknown	unknown	unknown	unknown	unknown
	DYNLRB2	15467	unknown	unknown	unknown	unknown	unknown
	DYNLL1 (and/or DYNLL2)	15476 / 24596	unknown	unknown	unknown	unknown	unknown	Severe ciliopathy-like phenotype, svere bone shortening (King et al 2019 Hum Mol Genet)
	DYNLT2B	28482	unknown	unknown	unknown	unknown	unknown	Skeletal abnormalities in humans and zebrafish (Schmidts et al 2015 Nat Commun)
	DYNLT1 (and/or DYNLT3)	11697 / 11694	unknown	unknown	unknown	unknown	unknown
	LRRC51	55526	unknown	unknown	unknown	unknown	unknown
TETHER/TETHERHEAD COMPLEX (T/TH)
	CFAP43	26684	✓ (Tang et al 2017 AJHG, Sha et al 2019 Reprod Sci, Coutton et al 2018 Nature Commun, Wu et al 2019 Reprod Biomed Online) and mice (Tang et al 2017)	X [in mice] (Tang et al 2017)	✓ (Morimoto et al 2019 Neurology)	✓ (Morimoto et al 2019)	unknown
	CFAP44	25631	✓ (Tang et al 2017 AJHG, Sha et al 2019 Reprod Sci, Coutton et al 2018 Nature Commun, Wu et al 2019 Reprod Biomed Online) and mice (Tang et al 2017)	X [in mice] (Tang et al 2017)	unknown	unknown	unknown
	TEX47	22402	unknown	unknown	unknown	unknown	unknown
MODIFIER OF INNER ARMS COMPLEX (MIA)
	CFAP73	37100	unknown	unknown	unknown	unknown	unknown
	CFAP100	26842	unknown	unknown	unknown	unknown	unknown
SINGLE-HEADED INNER DYNEIN ARMS a-g (IDAa-g)
	DNAH1 (IDAd)	2940	✓ (Khelifa et al 2014 AJHG, Amiri-Yekta et al 2016 Hum Reprod, Wang et al 2016 Clin Genet, Sha et al 2017 Fert Steril; Coutton et al 2018 Nature Commun); KO male mice are infertile (Neesen et al 2001 Hum Mol Genet)	✓ (Liu et al 2021 Genet Test Mol Biomarkers)	unknown	✓ (Imtiaz et al 2015 BMC Med Genet, Emiralioglu et al 2019 Pediatric Pulmonology); KO mice show reduced tracheal beat frequency (Neesen et al 2001 Hum Mol Genet)	✓ (Yuan et al 2023 Front Mol Biosci)
	DNAH3 (IDAc)	2949	✓ (Meng et al 2024 Hum Reprod Open)	unknown	unknown	unknown	unknown
	DNAH6 (IDAg)	2951	✓ (Tu et al 2019 Sci Rep, Huang et al 2023 Front Endocrinol)	unknown	unknown	knockdown impairs airway cilia motility (Li et al 2016 PLoS Genet)	✓ (Li et al 2016 PLoS Genet)
	DNAH7 (IDAb/e)	18661	✓ (Gao et al 2022 Clin Genet, Wei et al 2021 Acta Biochim Biophys Sinica)	unknown	unknown	✓ (Gao et al 2022, Wei et al 2021, Zhang et al 2002 jBC)	unknown
	DNAH12 (IDAa)	2943	✓ (Li et al 2022 Hum Reprod, Oud et al 2021 Hum Reprod)	unknown	unknown	unknown	unknown
	DNALI1	14353	✓ (Sha et al 2023 Front Endocrinol, Zhang et al 2024 Reprod Sci, Wu et al 2023 Cell Death & Disease); KO male mice are infertile (Zhou et al 2023, Yap et al 2023 eLife, Wu et al 2023)	unknown	✓ [in mice] (Zhou et al 2023 Basic Clinical Andrology, Wu et al 2023)	✓ (Mazor et al 2011 AJHG)	✓ (Mazor et al 2011)
	ACTG1	144	unknown	unknown	unknown	unknown	unknown
	CETN1		✓ (Sudhakar et al 2022 Hum Mol Genet, Avasthee et al 2013 JCS), but could be due to centriolar defects	unknown	unknown	unknown	unknown
	TTC29	29936	✓ (Lores et al 2019 AJHG, Liu et al 2019 AJHG)	unknown	unknown	unknown	unknown	Other PCD symptoms were excluded from the MMAF cohorts analyzed (Lores et al 2019, Liu et al 2019)
	ZMYND12	21192	✓ (Dacheux et al 2023 eLife)	unknown	unknown	unknown	unknown

## Sheet: Sheet1
	Found in all cilia
	Sperm-specific
	Defects in sperm and other MOTILE cilia reported
	Only defects in sperm reported
	Only defects in other MOTILE cilia reported
