# Supplementary material for: Structural diversity of axonemes across mammalian motile cilia
Source: Nature. 2025 Jan 1;637(8048):1170–7. doi: 10.1038/s41586-024-08337-5 (PMC11779644; doi:10.1038/s41586-024-08337-5)
Supplement: Supplementary file 7 — Expression clusters of core and sperm-specific axonemal proteins during spermatogenesis. [file 41586_2024_8337_MOESM7_ESM.xlsx]

## Sheet: General_axonemal
Human Gene name	Aliases	UniProt ID	HUGO ID	Ensembl gene ID	Mouse Ensembl gene ID	Cluster
MIP
CFAP20	GTL3; fSAP23	Q9Y6A4	HGNC:29523	ENSG00000070761	ENSMUSG00000031796	4
CFAP21	FLJ25200; EFHB	Q8N7U6	HGNC:26330	ENSG00000163576	ENSMUSG00000023931	5
CFAP45	CCDC19; NESG1	Q9UL16	HGNC:17229	ENSG00000213085	ENSMUSG00000026546	5
CFAP52	WDR16; WDRPUH; FLJ37528	Q8N1V2	HGNC:16053	ENSG00000166596	ENSMUSG00000020904	4
CFAP53	CCDC11; MBD1	Q96M91	HGNC:26530	ENSG00000172361	ENSMUSG00000035394	4
CFAP68	FLJ23499; C11orf1	Q9H5F2	HGNC:1163	ENSG00000137720	ENSMUSG00000037971	5
CFAP77	C9orf171;	Q6ZQR2	HGNC:33776	ENSG00000188523	ENSMUSG00000079502	5
CFAP90	C5orf49; LOC134121	A4QMS7	HGNC:27028	ENSG00000215217	ENSMUSG00000021534	6
CFAP95	C9orf135	Q5VTT2	HGNC:31422	ENSG00000204711	ENSMUSG00000033053	5
CFAP107	C1orf158; MGC35194	Q8N1D5	HGNC:28567	ENSG00000157330	ENSMUSG00000028589	5
CFAP126	Flattop; Fltp	Q5VTH2	HGNC:32325	ENSG00000188931	ENSMUSG00000026649	5
CFAP141	C1orf189	Q5VU69	HGNC:32305	ENSG00000163263	ENSMUSG00000118506	5
CFAP144	LOC440585; hCG23177; FAM183A	A6NL82	HGNC:34347	ENSG00000186973	ENSMUSG00000049154	6
CFAP161	FLJ38615	Q6P656	HGNC:26782	ENSG00000156206	ENSMUSG00000011154	4
CFAP210	CCDC173; C2orf77; LOC129881	Q0VFZ6	HGNC:25064	ENSG00000154479	ENSMUSG00000070883	5
CFAP276	C1orf194	Q5T5A4	HGNC:32331	ENSG00000179902	ENSMUSG00000027886	6
CIMIP1	C20ORF85	Q9H1P6	HGNC:16216	ENSG00000124237	ENSMUSG00000027518	5
CIMIP2C	FAM166C; C2orf70; LOC339778	A6NJV1	HGNC:27938	ENSG00000173557	ENSMUSG00000029182	6
CIMIP3	GUCA1ANB	X6R8D5	HGNC:55126	ENSG00000287363	ENSMUSG00000047150	6
CIMIP4	C22orf33; TEX33	O43247	HGNC:28568	ENSG00000185264	ENSMUSG00000062154	6
EFCAB6	FLJ23588; DJBP; HSCBCIP1; KIAA1672; dJ185D5.1	Q5THR3	HGNC:24204	ENSG00000186976	ENSMUSG00000022441	5
EFHC1	FLJ10466; RIB72; POC9; EJM1; EJM	Q5JVL4	HGNC:16406	ENSG00000096093	ENSMUSG00000041809	4
EFHC2	MRX74; FLJ22843	Q5JST6	HGNC:26233	ENSG00000183690	ENSMUSG00000025038	6
ENKUR	MGC26778; enkurin; CFAP106	Q8TC29	HGNC:28388	ENSG00000151023	ENSMUSG00000026679	5
MNS1	FLJ11222; SPATA40	Q8NEH6	HGNC:29636	ENSG00000138587	ENSMUSG00000032221	4
NME7	FLJ37194; NM23-H7; CFAP67	Q9Y5B8	HGNC:20461	ENSG00000143156	ENSMUSG00000026575	4
Pierce1	C9orf116; MGC29761; RbEST47	Q5BN46	HGNC:28435	ENSG00000160345	ENSMUSG00000026831	5
Pierce2	C15orf65; FLJ27352	H3BRN8	HGNC:44654	ENSG00000261652	ENSMUSG00000086158	4
PACRG	PARK2CRG; FLJ32724; Glup; HAK005771	Q96M98	HGNC:19152	ENSG00000112530	ENSMUSG00000037196	5
RIBC1		Q8N443	HGNC:26537	ENSG00000158423	ENSMUSG00000025257	6
RIBC2	C22orf11; DKFZp566F0546; FLJ25720	Q9H4K1	HGNC:13241	ENSG00000128408	ENSMUSG00000022431	5
SAXO3		A0A1B0GTJ6	HGNC:56771	ENSG00000268655	ENSMUSG00000118462	5
SAXO4	C11orf66; PPP1R32	Q7Z5V6	HGNC:28869	ENSG00000162148	ENSMUSG00000035179	5
SPACA9	C9orf9	Q96E40	HGNC:1367	ENSG00000165698	ENSMUSG00000026809	6
SPAG8	hSMP-1; HSD-1; BS-84; SPAG3; CT142	Q99932	HGNC:14105	ENSG00000137098	ENSMUSG00000066196	4
TEKT1	-	Q969V4	HGNC:15534	ENSG00000167858	ENSMUSG00000020799	5
TEKT2	TEKTB1	Q9UIF3	HGNC:11725	ENSG00000092850	ENSMUSG00000028845	5
TEKT3	FLJ32828	Q9BXF9	HGNC:14293	ENSG00000125409	ENSMUSG00000042189	5
TEKT4	MGC27019	Q8WW24	HGNC:31012	ENSG00000163060	ENSMUSG00000024175	5
TEKTIP1	C19orf71	A6NCJ1	HGNC:34496	ENSG00000183397	ENSMUSG00000020234	6
MAP
ARMH1	NCRNA00082; C1orf228; MGC33556; p40	Q6PIY5	HGNC:34345	ENSG00000198520	ENSMUSG00000060268	5
CCDC39	DKFZp434A128; CILD14; FAP59; CFAP59	Q9UFE4	HGNC:25244	ENSG00000284862	ENSMUSG00000027676	4
CCDC40	FLJ20753; KIAA1640; FLJ32021; CILD15; FAP172; CFAP172	Q4G0X9	HGNC:26090	ENSG00000141519	ENSMUSG00000039963	4
CCDC96		Q2M329	HGNC:26900	ENSG00000173013	ENSMUSG00000050677	4
CCDC113	HSPC065	Q9H0I3	HGNC:25002	ENSG00000103021	ENSMUSG00000036598	4
CCDC146 (CCDC58 paralog)	KIAA1505; MBO2	Q8IYE0	HGNC:29296	ENSG00000135205	ENSMUSG00000064280	4
CFAP57	WDR65	Q96MR6	HGNC:26485	ENSG00000243710	ENSMUSG00000028730	4
CFAP58	C10orf80, CCDC147	Q5T655	HGNC:26676	ENSG00000120051	ENSMUSG00000046585	5
CFAP96	C4orf47	A7E2U8	HGNC:34346	ENSG00000205129	ENSMUSG00000071103	5
CFAP97	KIAA1430	Q9P2B7	HGNC:29276	ENSG00000164323	ENSMUSG00000031631	4
CFAP299	C4orf22	Q6V702	HGNC:28554	ENSG00000197826	ENSMUSG00000057816	4
CIMAP1B	ODF3B	A8MYP8	HGNC:34388	ENSG00000177989	ENSMUSG00000047394	6
CIMAP3	PIFO; C1orf88; FLJ23853; pitchfork	Q8TCI5	HGNC:27009	ENSG00000173947	ENSMUSG00000010136	5
RS1/2
AK8	C9orf98	Q96MA6	HGNC:26526	ENSG00000165695	ENSMUSG00000026807	5
CALM1		P0DP23	HGNC:1442	ENSG00000198668	ENSMUSG00000001175	4
CAMK4		Q16566	HGNC:1464	ENSG00000152495	ENSMUSG00000038128	6
Centrin
CFAP206	C6orf165; FLJ25974; dJ382I10.1	Q8IYR0	HGNC:21405	ENSG00000272514	ENSMUSG00000028294	5
CYB5D1	FLJ32499	Q6P9G0	HGNC:26516	ENSG00000182224	ENSMUSG00000044795	Not assigned
DNAJB13	TSARG6; RSPH16A	P59910	HGNC:30718	ENSG00000187726	ENSMUSG00000030708	5
DYNLL1	hdlc1; DLC1; PIN; LC8; DLC8	P63167	HGNC:15476	ENSG00000088986	ENSMUSG00000009013	5
DYDC2	bA36D19.6; MGC16186	Q96IM9	HGNC:23468	ENSG00000133665	ENSMUSG00000021791	6
EFCAB10		A6NFE3	HGNC:34531	ENSG00000185055	ENSMUSG00000020562	5
IQUB	FLJ35834	Q8NA54	HGNC:21995	ENSG00000164675	ENSMUSG00000046192	5
LRP2BP		Q9P2M1	HGNC:25434	ENSG00000109771	ENSMUSG00000031637	6
LRRC34	MGC27085	Q8IZ02	HGNC:28408	ENSG00000171757	ENSMUSG00000027702	5
MORN3	-	Q6PF18	HGNC:29807	ENSG00000139714	ENSMUSG00000029477	6
NME5	nm23-H5; RSPH23	P56597	HGNC:7853	ENSG00000112981	ENSMUSG00000035984	5
PPIL6	bA425D10.6; MGC41939; dJ919F19.1; RSPH12	Q8IXY8	HGNC:21557	ENSG00000185250	ENSMUSG00000078451	5
RGS22	DKFZP434I092; PRTD-NY2; CT145	Q8NE09	HGNC:24499	ENSG00000132554	ENSMUSG00000037627	5
ROPN1L	ASP; FLJ25776; RSPH11	Q96C74	HGNC:24060	ENSG00000145491	ENSMUSG00000022236	5
RSPH1	TSGA2; FLJ32753; RSP44; RSPH10A; CILD24	Q8WYR4	HGNC:12371	ENSG00000160188	ENSMUSG00000024033	4
RSPH3	RSHL2; dJ111C20.1; RSP3	Q86UC2	HGNC:21054	ENSG00000130363	ENSMUSG00000023806	4
RSPH9	MRPS18AL1; C6orf206; FLJ30845; CILD12	Q9H1X1	HGNC:21057	ENSG00000172426	ENSMUSG00000023966	5
RSPH10B	-	P0C881	HGNC:27362	ENSG00000155026	ENSMUSG00000075569	5
RSPH14	RTDR1	Q9UHP6	HGNC:13437	ENSG00000100218	ENSMUSG00000009070	5
SPA17		Q15506	HGNC:11210	ENSG00000064199	ENSMUSG00000001948	5
RS3
AK7	CFAP75	Q96M32	HGNC:20091	ENSG00000140057	ENSMUSG00000041323	4
AK9	C6orf224; AKD2; C6orf199; AKD1	Q5TCS8	HGNC:33814	ENSG00000155085	ENSMUSG00000091415	4
AKAP14	AKAP28	Q86UN6	HGNC:24061	ENSG00000186471	ENSMUSG00000036551	6
CATIP	C2orf62	Q7Z7H3	HGNC:25062	ENSG00000158428	ENSMUSG00000073650	5
CFAP61	C20orf26; CaM-IP3	Q8NHU2	HGNC:15872	ENSG00000089101	ENSMUSG00000037143	5
CFAP91	C3orf15; MAATS1; AAT1; AAT1alpha; SPATA26; CaM-IP2; AAT-1	Q7Z4T9	HGNC:24010	ENSG00000183833	ENSMUSG00000022805	5
CFAP251	WDR66; CaM-IP4	Q8TBY9	HGNC:28506	ENSG00000158023	ENSMUSG00000029442	4
LRRC23	B7; LRPB7	Q53EV4	HGNC:19138	ENSG00000010626	ENSMUSG00000030125	4
MDH1A			?	?	?
MDH1B	FLJ25341; RP11-95H11	Q5I0G3	HGNC:17836	ENSG00000138400	ENSMUSG00000025963	4
MORN5	C9orf113; C9orf18	Q5VZ52	HGNC:17841	ENSG00000185681	ENSMUSG00000026894	4
PRKACA	PKACa	P17612	HGNC:9380	ENSG00000072062	ENSMUSG00000005469	4
PRKAR2A		P13861	HGNC:9391	ENSG00000114302	ENSMUSG00000032601	6
STYXL1	DUSP24	Q9Y6J8	HGNC:18165	ENSG00000127952	ENSMUSG00000019178	5
N-DRC
ANKEF1	ANKRD5	Q9NU02	HGNC:15803	ENSG00000132623	ENSMUSG00000074771	6
DRC1	C2orf39; CCDC164; MGC16372; FLJ32660; CILD21	Q96MC2	HGNC:24245	ENSG00000157856	ENSMUSG00000073102	4
DRC2	CCDC65; NYD-SP28; FLJ35732; FAP250; CFAP250; CILD27	Q8IXS2	HGNC:29937	ENSG00000139537	ENSMUSG00000003354	5
DRC3	LRRC48; CFAP134	Q9H069	HGNC:25384	ENSG00000171962	ENSMUSG00000056598	4
DRC4	GAS11; GAS8	O95995	HGNC:4166	ENSG00000141013	ENSMUSG00000040220	4
DRC5	TCTE1; FAP155	Q5JU00	HGNC:11693	ENSG00000146221	ENSMUSG00000023949	4
DRC7	C16orf50, CCDC135; CFAP50	Q8IY82	HGNC:25289	ENSG00000159625	ENSMUSG00000031786	4
DRC8	EFCAB2; CFAP200	Q5VUJ9	HGNC:28166	ENSG00000203666	ENSMUSG00000026495	4
DRC9	IQCG; CFAP122	Q9H095	HGNC:25251	ENSG00000114473	ENSMUSG00000035578	4
DRC10	IQCD; CFAP84	Q96DY2	HGNC:25168	ENSG00000166578	ENSMUSG00000029601	4
DRC11	IQCA1	Q86XH1	HGNC:26195	ENSG00000132321	ENSMUSG00000026301	5
IDA (single-headed)
ACTA2	ACTSA, ACTVS	P62736	HGNC:130	ENSG00000107796	ENSMUSG00000035783	1
DNALI1	P28; hp28; dJ423B22.5	O14645	HGNC:14353	ENSG00000163879	ENSMUSG00000042707	4
DNAH12		Q6ZR08	HGNC:2943	ENSG00000174844	ENSMUSG00000021879	4
DNAH7	KIAA0944	Q8WXX0	HGNC:18661	ENSG00000118997	ENSMUSG00000041144	4
DNAH3	DNAHC3B	Q8TD57	HGNC:2949	ENSG00000158486	ENSMUSG00000052273	6
DNAH1	DHC7, DNAHC1, KIAA1410	Q9P2D7	HGNC:2940	ENSG00000114841	ENSMUSG00000019027	4
DNAH7 (7a in mouse)	KIAA0944	Q8WXX0	HGNC:18661	ENSG00000118997	ENSMUSG00000096141	4
DNAH7 (7b in mouse)	KIAA0944	Q8WXX0	HGNC:18661	ENSG00000118997	ENSMUSG00000041144	4
DNAH7 (7c in mouse)	KIAA0944	Q8WXX0	HGNC:18661	ENSG00000118997	ENSMUSG00000101337	4
DNAH6	DNAHC6, DNHL1, HL2, KIAA1697	Q9C0G6	HGNC:2951	ENSG00000115423	ENSMUSG00000052861	4
CETN2	CALT, CEN2	P41208	HGNC:1867	ENSG00000147400	ENSMUSG00000031347	1
ZMYND12		Q9H0C1	HGNC:21192	ENSG00000066185	ENSMUSG00000070806	5
TTC29		Q8NA56	HGNC:29936	ENSG00000137473	ENSMUSG00000037101	4
IDAf
DNAH10		Q8IVF4	HGNC:2941	ENSG00000197653	ENSMUSG00000038011	4
DNAH2	DNAHC2, DNHD3, KIAA1503	Q9P225	HGNC:2948	ENSG00000183914	ENSMUSG00000005237	4
DNAI7	CASC1, CFAP94, LAS1, PPP1R54	Q6TDU7	HGNC:29599	ENSG00000118307	ENSMUSG00000043541	5
DNAI4	WDR78	Q5VTH9	HGNC:26252	ENSG00000152763	ENSMUSG00000035126	4
DNAI3	WDR63	Q8IWG1	HGNC:30711	ENSG00000162643	ENSMUSG00000043020	4
DYNLRB1	BITH, DNCL2A, DNLC2A, ROBLD1	Q9NP97	HGNC:15468	ENSG00000125971	ENSMUSG00000047459	1
DYNLRB2	DNCL2B, DNLC2B, ROBLD2	Q8TF09	HGNC:15467	ENSG00000168589	ENSMUSG00000034467	5
DYNLL1	DLC1, DNCL1, DNCLC1, HDLC1	P63167	HGNC:15476	ENSG00000088986	ENSMUSG00000009013	5
DYNLT2B	TCTEX1D2	Q8WW35	HGNC:28482	ENSG00000213123	ENSMUSG00000014075	4
DYNLT1 (1a in mouse)	TCTEL1, TCTEX-1, TCTEX1	P63172	HGNC:11697	ENSG00000146425	ENSMUSG00000092074	4
DYNLT1 (1b in mouse)	TCTEL1, TCTEX-1, TCTEX1	P63172	HGNC:11697	ENSG00000146425	ENSMUSG00000096255	4
DYNLT1 (1c in mouse)	TCTEL1, TCTEX-1, TCTEX1	P63172	HGNC:11697	ENSG00000146425	ENSMUSG00000000579	4
DYNLT1 (1f in mouse)	TCTEL1, TCTEX-1, TCTEX1	P63172	HGNC:11697	ENSG00000146425	ENSMUSG00000095677	4
LRRC51	LRRC51; DFNB63; COMT2; CFAP111; LRTOMT1; LRTOMT2	Q96E66	HGNC:55526	ENSG00000184154	ENSMUSG00000064307	6
ODA-DC
ODAD1	CCDC114; FLJ32926; CILD20	Q96M63	HGNC:26560	ENSG00000105479	ENSMUSG00000040189	4
ODAD2	ARMC4; FLJ10817; FLJ10376; DKFZP434P1735; CILD23; gudu	Q5T2S8	HGNC:25583	ENSG00000169126	ENSMUSG00000061802	5
ODAD3	CCDC151; MGC20983; ODA10	A5D8V7	HGNC:28303	ENSG00000198003	ENSMUSG00000039632	4
ODAD4	TTC25; DKFZP434H0115	Q96NG3	HGNC:25280	ENSG00000204815	ENSMUSG00000006784	5
ODAD5	EFCAB1; calaxin; FLJ11767	Q9HAE3	HGNC:25678	ENSG00000034239	ENSMUSG00000068617	6
ODA (exc. subunits in common with IDAf)
DNAH9	DNAH17L; Dnahc9; KIAA0357; HL20; HL-20; DNAL1; DYH9	Q9NYC9	HGNC:2953	ENSG00000007174	ENSMUSG00000056752	5
DNAI1	DIC1; PCD; CILD1	Q9UI46	HGNC:2954	ENSG00000122735	ENSMUSG00000061322	4
DNAI2	CILD9; DIC2	Q9GZS0	HGNC:18744	ENSG00000171595	ENSMUSG00000034706	4
DNAL1	C14orf168; MGC12435; 1700010H15RiK; CILD16	Q4LDG9	HGNC:23247	ENSG00000119661	ENSMUSG00000042523	4
DNAL4	dJ327J16; PIG27	O96015	HGNC:2955	ENSG00000100246	ENSMUSG00000022420	4
T/TH
CFAP43	C10orf79, WDR96	Q8NDM7	HGNC:26684	ENSG00000197748	ENSMUSG00000044948	4
CFAP44	WDR52	Q96MT7	HGNC:25631	ENSG00000206530	ENSMUSG00000071550	4
MIA
CFAP73	CCDC42B	A6NFT4	HGNC:37100	ENSG00000186710	ENSMUSG00000094282	4
CFAP100	CCDC37	Q494V2	HGNC:26842	ENSG00000163885	ENSMUSG00000048794	6
CA
Calmodulin		P0DP23	HGNC:1442	ENSG00000198668	ENSMUSG00000001175	4
CFAP46		Q8IYW2	HGNC:25247	ENSG00000171811	ENSMUSG00000049571	4
CFAP47		Q6ZTR5	HGNC:26708	ENSG00000165164	ENSMUSG00000073077	6
CFAP54		Q96N23	HGNC:26456	ENSG00000188596	ENSMUSG00000020014	4
CFAP65	CCDC108;	Q6ZU64	HGNC:25325	ENSG00000181378	ENSMUSG00000047021	4
CFAP69		A5D8W1	HGNC:26107	ENSG00000105792	ENSMUSG00000040473	5
CFAP70	TTC18;	Q5T0N1	HGNC:30726	ENSG00000156042	ENSMUSG00000039543	4
CFAP74	C1orf222, KIAA1751	Q9C0B2	HGNC:29368	ENSG00000142609	ENSMUSG00000078490	4
CFAP99		D6REC4	HGNC:51180	ENSG00000206113	ENSMUSG00000109572	4
CFAP221	PCDP1	Q4G0U5	HGNC:33720	ENSG00000163075	ENSMUSG00000036962	4
DLEC1	DLC1	Q9Y238	HGNC:2899	ENSG00000008226	ENSMUSG00000038060	4
HYDIN	HYDIN1, KIAA1864; PPP1R31; CILD5	Q4G0P3	HGNC:19368	ENSG00000157423	ENSMUSG00000059854	4
LRGUK	CFAP246	Q96M69	HGNC:21964	ENSG00000155530	ENSMUSG00000056215	4
LRRC72	CFAP279	A6NJI9	HGNC:42972	ENSG00000205858	ENSMUSG00000020545	6
MORN2	MOPT	Q502X0	HGNC:30166	ENSG00000188010	ENSMUSG00000045257	5
MYCBP	AMY1	Q99417	HGNC:7554	ENSG00000214114	ENSMUSG00000028647	3
MYCBPAP	AMAP1	Q8TBZ2	HGNC:19677	ENSG00000136449	ENSMUSG00000039110	5
PPP1CC	PP1C; PP1gamma	P36873	HGNC:9283	ENSG00000186298	ENSMUSG00000004455	4
SPAG16	PF20; FLJ22724; DKFZp666P1710; WDR29	Q8N0X2	HGNC:23225	ENSG00000144451	ENSMUSG00000053153	4
SPAG17	PF6	Q6Q759	HGNC:26620	ENSG00000155761	ENSMUSG00000027867	4
SPAG6	Repro-SA-1; PF16; CT141; FAP194; CFAP194	O75602	HGNC:11215	ENSG00000077327	ENSMUSG00000037708	6
SPAG6 (6L in mouse)	Repro-SA-1; PF16; CT141; FAP194; CFAP194	O75602	HGNC:11215	ENSG00000077327	ENSMUSG00000022783	4
SPATA17	IQCH; MOT17; FAP305; CFAP305	Q96L03	HGNC:25184	ENSG00000162814	ENSMUSG00000026611	5
SPEF2	KPL2; FLJ23577; CT122	Q9C093	HGNC:26293	ENSG00000152582	ENSMUSG00000072663	4

## Sheet: Sperm_axonemal
Human Gene Name	Alias	UniProt ID	HUGO ID	Human Ensembl gene ID	Mouse Ensembl gene ID	Cluster
MIP
CIMIP2A	FAM166A	Q6J272	HGNC:33818	ENSG00000188163	ENSMUSG00000026969	6
DUSP21		Q9H596	HGNC:20476	ENSG00000189037	ENSMUSG00000025043	6
SAXO5	TEX45	Q8NA69	HGNC:24745	ENSG00000198723	ENSMUSG00000040340	6
SPMIP1	ATP6V1FNB	A0A1B0GUX0	HGNC:52392	ENSG00000272899	ENSMUSG00000090685	6
SPMIP2	C4ORF45	Q96LM5	HGNC:26342	ENSG00000164123	ENSMUSG00000091685	4
SPMIP3	C1ORF100	Q5SVJ3	HGNC:30435	ENSG00000173728	ENSMUSG00000015962	6
SPMIP4	C7ORF31	Q8N865	HGNC:21722	ENSG00000153790	ENSMUSG00000029828	6
SPMIP5	C10ORF82	Q8WW14	HGNC:28500	ENSG00000165863	ENSMUSG00000026931	6
SPMIP6	SMRP1	Q8NCR6	HGNC:19919	ENSG00000164972	ENSMUSG00000028441	6
SPMIP7	SPATA48	A4D263	HGNC:22564	ENSG00000164500	ENSMUSG00000020191	6
SPMIP8	TEPP	Q6URK8	HGNC:33745	ENSG00000159648	ENSMUSG00000090206	6
SPMIP9	TEX37	Q96LM6	HGNC:26341	ENSG00000172073	ENSMUSG00000051896	6
SPMIP10	TEX43	Q6ZNM6	HGNC:33767	ENSG00000196900	ENSMUSG00000032900	6
SPMIP11	TEX49	A0A1B0GTD5	HGNC:48628	ENSG00000257987	ENSMUSG00000022993	6
TEKT5		Q96M29	HGNC:26554	ENSG00000153060	ENSMUSG00000039179	5
TEKTL1	CCDC105	Q8IYK2	HGNC:26866	ENSG00000160994	ENSMUSG00000078442	5
External
CIMAP1A	ODF3	Q96PU9	HGNC:19905	ENSG00000177947	ENSMUSG00000025482	6
CIMAP1C	ODF3L1	Q8IXM7	HGNC:28735	ENSG00000182950	ENSMUSG00000045620	6
CIMAP2	LEXM	Q3ZCV2	HGNC:26854	ENSG00000162398	ENSMUSG00000054362	6
CFAP97D1		B2RV13	HGNC:37241	ENSG00000231256	ENSMUSG00000010841	6
EFCAB3		Q8N7B9	HGNC:26379	ENSG00000172421	ENSMUSG00000020690	6
EFCAB5		A4FU69	HGNC:24801	ENSG00000176927	ENSMUSG00000050944	4
SPMAP1	C17ORF98	A8MV24	HGNC:34492	ENSG00000275489	ENSMUSG00000018543	6
SPMAP2	THEG	Q9P2T0	HGNC:13706	ENSG00000105549	ENSMUSG00000020317	6
SPMAP2L	THEGL	P0DJG4	HGNC:43771	ENSG00000249693	ENSMUSG00000029248	5
WDR64	FLJ32978	B1ANS9	HGNC:26570	ENSG00000162843	ENSMUSG00000026523	6
RS1/RS2
RSPH6A		Q9H0K4	HGNC:14241	ENSG00000104941	ENSMUSG00000040866	4
RS3
LRRD1		A4D1F6	HGNC:34300	ENSG00000240720	ENSMUSG00000040367	6
STKLD1		Q8NE28	HGNC:28669	ENSG00000198870	ENSMUSG00000049897	4
N-DRC
LRRC74A		Q0VAA2	HGNC:23346	ENSG00000100565	ENSMUSG00000059114	6
ODA
DNAH8	hdhc9	Q96JB1	HGNC:2952	ENSG00000124721	ENSMUSG00000033826	4
DNAH17		Q9UFH2	HGNC:2946	ENSG00000187775	ENSMUSG00000033987	4
ODA-DC
CCDC63	ODA5; FLJ35843	Q8NA47	HGNC:26669	ENSG00000173093	None
T/TH
TEX47		Q8TBZ9	HGNC:22402	ENSG00000164645	ENSMUSG00000040514	5
TRiC
TCP1	D6S230E; CCT1; CCT alpha	P17987	HGNC:11655	ENSG00000120438	ENSMUSG00000068039	4
CCT2	CCT beta	P78371	HGNC:1615	ENSG00000166226	ENSMUSG00000034024	3
CCT3	CCT gamma	P49368	HGNC:1616	ENSG00000163468	ENSMUSG00000001416	4
CCT4	CCT delta	P50991	HGNC:1617	ENSG00000115484	ENSMUSG00000007739	4
CCT5	KIAA0098; CCT epsilon	P48643	HGNC:1618	ENSG00000150753	ENSMUSG00000022234	3
CCT6A	TTCP20; TCPZ; HTR3; TCP20; CCT zeta 1	P40227	HGNC:1620	ENSG00000146731	ENSMUSG00000029447	3
CCT6B	TSA303; CCT zeta 2	Q92526	HGNC:1621	ENSG00000132141	ENSMUSG00000020698	4
CCT7	Nip7-1; CCT eta	Q99832	HGNC:1622	ENSG00000135624	ENSMUSG00000030007	4
CCT8	C21orf112; CCT theta	P50990	HGNC:1623	ENSG00000156261	ENSMUSG00000025613	3
CCT8L2	CESK1; CCT theta-like 2	Q96SF2	HGNC:15553	ENSG00000198445	ENSMUSG00000038044	6

## Sheet: Nonsperm_axonemal
Human Gene Name	Aliases	UniProt ID	HUGO ID	Ensembl gene ID	Mouse Ensembl gene ID
MIP
CIMIP2B	FAM166B	A8MTA8	HGNC:34242	ENSG00000215187	ENSMUSG00000042788
External
WDR49		Q8IV35	HGNC:26587	ENSG00000174776	ENSMUSG00000104301
RS1/2
RSPH4A	CILD11, dJ412I7.1, FLJ37974, RSHL3, RSPH6B	Q5TD94	HGNC:21558	ENSG00000111834	ENSMUSG00000039552
ODA
DNAH5	Dnahc5; HL1; PCD; CILD3; KTGNR	Q8TE73	HGNC:2950	ENSG00000039139	ENSMUSG00000022262
DNAH11	Dnahc11; DPL11; CILD7; DNAHC11; DNAHBL; DNHBL	Q96DT5	HGNC:2942	ENSG00000105877	ENSMUSG00000018581
NME9	TXNDC6	Q86XW9	HGNC:21343	ENSG00000181322	ENSMUSG00000046242
